# Supplementary material for: Vascular smooth muscle–specific YAP/TAZ deletion triggers aneurysm development in mouse aorta
Source: JCI Insight. 2023 Sep 8;8(17):e170845. doi: 10.1172/jci.insight.170845 (PMC10544211; doi:10.1172/jci.insight.170845)
Supplement: Supporting data values [file jciinsight-8-170845-s184.xlsx]

## Sheet: YAP1 mRNA (non-dilated vs AAA)
Non-dilated	AAA
1	0.0406347
1	0.435068
1	0.19287
1	0.0643632
1	0.0730501
1	0.333602
1	0.187279
1	0.154542
1	0.354692
1	0.0379524
1	0.277291
1	0.139889
1	1.10602
1	1.1514
1	0.160801

## Sheet: Mean bp (mmHg, 0-7 wks)
Ctrl
109.96	143.034	126.772	135.734	104.663	139.538	123.665	116.53	113.689	120.36		135.672	109.239	150.371	108.158	98.475	98.0516
118.857	139.724	134.194	131.982	117.758	121.017	126.287	115.269	100.636	120.043		125.332	114.923	137.188	87.7909	101.289	82.5924
120.305	139.537	152.727	130.539	115.095	122.392	120.133	117.433	103.027	118.229		137.186	100.214	109.606	85.2056	87.1812	75.6842
107.774	146.28	146.778	147.57	116.254	127.158	148.488	118.4	90.7	129.529		100.004	99.4583	130.674	78.9524	73.0952	79.52
115.04	148.588	121.783	152.042	115.647	133.2	128.765	129.158	107.191	103.375		105.318	80.1053	133.722	69.4348	99.15	74.25
123.667	121.611	160.842	152.35	110.846	137.294	131.1	127.958	110.179	95.9583		115.046	116.2	112.05	75.9545	96.7778	64.1111
139.227	140.235	123.65	172.048	111.412	148.895	132.368	123.801	103.954	101.678		115.44	110.562	123.412	81.666	83.5881	90.3896

## Sheet: bp (mmHg, 6 wks)
	mean bp				systolic bp				diastolic bp
	Ctrl	i8-YT-KO			Ctrl	i8-YT-KO				Ctrl	i8-YT-KO
group 1	127.958	75.9545		group 1	164.958	94.6364			group 1	109.917	67
group 1	110.179	96.7778		group 1	171.786	156.667			group 1	79.8214	67.5
group 1	95.9583	64.1111		group 1	134.5	84.1111			group 1	77.1667	54.6296
group 2	123.667	115.046		group 2	147.095	133.773			group 2	112.429	106.227
group 2		116.2		group 2		133.8			group 2		107.8
group 2	121.611			group 2	156.056				group 2	104.889
group 2		112.05		group 2		130.25			group 2		103.3
group 2				group 2					group 2
group 2				group 2					group 2
group 2	160.842			group 2	182.21				group 2	150.737
group 2	152.35			group 2	179.3				group 2	139.2
group 2				group 2					group 2
group 2	110.846			group 2	130.692				group 2	101.308
group 2	137.294			group 2	180.706				group 2	116.059
group 2				group 2					group 2
group 2				group 2					group 2
group 2	131.1			group 2	152.95				group 2	120.75
group 3	111.886	107.102		group 3	134.568	126.225			group 3	101.023	98.0208
group 3	139.53	86.7476		group 3	161.378	102.709			group 3	129.101	79.238
group 3	123.525	118.237		group 3	147.221	132.771			group 3	112.123	111.478
group 3	139.632	114.651		group 3	163.668	133.031			group 3	128.069	105.938
group 3	144.438	121.232		group 3	169.854	165.925			group 3	132.275	99.3306
group 3	123.793	96.7625		group 3	152.49	115.157			group 3	110.008	88.0433
group 3		101.52		group 3		119.9			group 3		92.86
									group 3
									group 3
									group 3
									group 3
									group 3
									group 3

## Sheet: Systolic diameter (mm, 6wks)
Ctrl	i8-YT-KO
0.972948	1.6327
1.05594	0.835001
0.970764	1.47668
0.81393	2.26206
0.896897	1.11875
0.855433	1.88857

## Sheet: Systolic wall tension (6wks)
Ctrl	i8-YT-KO
98.9013	144.975
115.206	124.252
109.916	57.1701
79.8782	144.787
80.4557	180.798
92.0243	99.0166

## Sheet: Diastolic diameter (mm, 6wks)
Ctrl	i8-YT-KO
0.835538	1.64921
0.85322	0.677544
0.79483	1.41333
0.736041	2.16545
0.652453	1.04276
0.585531	1.86175

## Sheet: Diastolic wall tension (6wks)
Ctrl	i8-YT-KO
61.272	109.267
72.8413	92.3492
70.0846	35.7885
55.0133	116.466
43.938	134.044
50.3908	77.4901

## Sheet: Lumen diameter (2 vs 8 wks)
abdominal aorta
2 wks		8 wks
Ctrl	i8-YT-KO	Ctrl	i8-YT-KO
0.74	0.872	0.944	1.747
0.616	0.966	0.811	2.055
0.705	1.088	0.815	1.527
0.976	1.136	0.717	1.731
0.822	1.041	0.657	1.423
0.937	1.307	0.783	1.746
	1.003		0.9224
thoracic aorta
2 wks		8 wks
Ctrl	i8-YT-KO	Ctrl	i8-YT-KO
0.716	0.968	1.036	1.132
0.853	1.197	0.75	1.064
0.83	1.083	0.92	0.913
0.817	1.086	0.924	1.075
1.016	0.938	0.976	1.255
0.888	1.017		1.037
			1.028

## Sheet: 2 wks abdominal
Media thickness (um)			Elastin (#)
2 wks abdominal aorta			2 wks abdominal aorta
Ctrl	i8-YT-KO		Ctrl	i8-YT-KO
34.1875	50.2821		4.8875	5.09931
40.8344	61.8796		5.15089	5.03646
28.3438	57.9637		4.55238	3.89722
33.6345	67.3226		4.88889	4.6754
31.8652	46.3687
33.4875	51.5917
	64.6125

## Sheet: RNAseq data
	Log2FC	-log10(p-value)
Mylk4	-3.74234	303.457
Spp1	10.4963	230.578
Slc7a2	2.51519	173.204
Cpxm2	2.88062	124.91
Bdh1	-2.886	111.203
Fst	4.4936	109.869
Tnfrsf11b	2.95625	107.967
Ak5	3.52055	105.085
Phex	3.21006	103.57
Stk32b	3.51017	102.011
Fzd9	3.50572	99.7516
Thbs1	2.94261	99.3955
Acan	4.17	88.6571
Tub	-2.26132	84.6755
Raph1	1.45155	81.5189
Vstm2b	-3.41231	80.1944
Gpr176	4.26089	78.5626
Scin	3.67441	77.5117
Plk2	2.75402	71.9593
Bves	-2.46764	70.3554
Emcn	2.84097	68.4815
Fam19a1	-3.78144	67.528
Ptx3	2.97336	63.8151
Pkp4	-1.91892	61.3318
Lama3	2.21417	61.0047
Ddah1	4.34726	59.3083
Rnd3	-2.3306	58.7265
Sox9	4.26583	58.2615
Mybpc2	-4.6756	57.5823
Clec4n	3.55466	57.3366
Fhl2	3.29535	56.132
Pappa2	2.79534	54.9686
Cd300c2	3.26781	53.627
Tceal6	-2.90157	52.7867
Ptprz1	-4.23762	52.7607
Tpm1	-1.50021	51.3047
Adamtsl2	2.30014	51.1438
Anxa8	4.36644	51.1422
Ccbe1	2.17117	51.014
Piezo2	2.71593	49.845
Trem2	3.34448	49.2339
Sele	3.55721	48.5336
Ppic	1.55339	48.0867
Adamts8	-3.02537	47.8314
Kcnd3	-2.53419	47.051
Spink5	5.70258	46.8252
Lancl3	-2.73431	46.7181
Myrf	-2.75998	46.4081
Aoc3	-1.46381	46.2541
Tgm2	-1.35658	45.9337
Slc8a3	3.09679	45.7782
Plagl1	1.88434	44.6591
Chrdl1	2.5528	44.5146
Igfbp4	1.49726	44.5102
Runx1	2.55303	44.4113
Csrp1	-1.92879	43.7832
Inpp4b	3.41594	43.5501
Tiam1	1.43729	43.5171
Galnt16	-1.91869	43.4672
Kcnc4	-3.59751	43.1572
Tesc	3.05451	42.5735
Fjx1	-1.61037	40.5912
Vim	-1.32463	39.9239
Mtss1l	-1.05515	39.7224
Fras1	3.39345	39.6994
Cemip	8.42003	39.6427
Eppk1	-3.0926	39.2697
Gfra1	3.6964	38.8903
Tpd52l1	-2.47461	38.7589
Slc9a2	-1.96588	38.6403
Fam110b	-1.38426	38.3816
Lgi3	-2.86289	38.2695
Mrap2	6.47602	38.0906
Frzb	2.55474	37.9858
Plscr2	2.02436	37.746
Dapk2	-2.36455	37.4868
Haus8	-1.91745	37.2104
Mtus2	-1.48107	37.044
Pamr1	-1.84183	36.69
Itga8	-2.04106	36.1435
Gdf6	3.22299	36.0685
Tppp3	-2.25457	36.0607
C2	1.78402	36.0069
Mmp12	4.97024	35.8243
Lilr4b	2.93065	35.7065
Col12a1	2.86307	35.6572
Htr2a	-2.27821	35.6067
S100b	1.73949	35.5832
Fstl3	-1.7163	35.5481
Pdlim1	-1.70489	35.4778
Foxf1	-2.79592	35.2662
Sacs	-1.96213	35.2642
Plxna2	1.37928	34.8445
Cpz	1.19991	34.2906
Lims2	-1.90328	34.2713
Htatip2	1.4198	34.2462
Serpinb8	1.22421	34.1038
Arnt2	3.13316	33.9683
Fgf18	3.5366	33.711
Klk10	-3.73394	33.6606
Ccdc42	-2.49919	33.603
Havcr2	5.57205	33.4425
Cxcl16	1.61873	33.4324
Gm4876	-2.3594	33.2617
Ms4a7	2.62201	32.9691
Nrp1	1.356	32.8182
Zmynd15	2.13228	32.6899
Lpar4	1.94534	32.594
Crispld1	1.90687	32.5074
Myl9	-1.93284	32.4267
Anln	-1.48832	32.3885
Acta2	-2.09551	31.9935
Mamdc2	1.89231	31.8198
Agt	4.08623	31.7403
2900026A02Rik	-1.01732	31.7216
Pde1b	1.72031	31.6177
Npr1	-1.45747	31.2817
Slc38a1	-1.12763	31.2704
Tmeff2	2.13406	31.2608
Gfra4	-1.81152	31.2012
Platr23	6.45596	31.1908
Vwc2	-2.27226	30.8662
Crlf1	2.22058	30.8027
Myh10	-1.52813	30.7377
Sytl2	2.49804	30.6362
Cst3	1.31998	30.1488
Smarcd3	-1.45646	30.0904
Nkx6-1	-2.02399	29.7776
Crhr2	-2.79788	29.7733
Hhipl1	1.59912	29.6152
Trim36	-1.66493	29.5464
Ahr	2.05928	29.4077
Il1b	4.69042	29.2132
Tnfsf8	6.21299	29.1743
Ank	1.27892	29.1386
Sh3rf2	-2.37241	29.0978
Tns3	1.33325	29.0812
Tspan9	-0.97668	29.0318
Pappa	2.36194	29.0063
Mum1l1	-1.67704	29.0035
Irf8	2.47312	28.9373
Gm13889	-2.19521	28.9082
Slc22a1	-2.76162	28.8132
Ppp1r14a	-2.27079	28.7655
Thbs2	1.66302	28.7613
Nrg1	3.85219	28.6097
Hoxc8	1.92578	28.5353
Col16a1	1.27982	28.4324
Etv5	1.43143	28.363
Kcnip4	-2.41506	28.2933
Rftn1	1.17958	28.2647
Mmp17	-2.04662	28.2471
Tnfsf13b	1.85488	28.2038
C1qtnf7	1.59278	28.1894
Ptpn21	-0.85568	28.0718
Gm11868	3.80576	27.6805
Lcn2	6.50448	27.562
Lepr	-2.58398	27.3879
E030013I19Rik	-2.1913	27.3561
Pawr	-1.24089	27.3316
Aldh1a1	2.20091	27.3299
Chsy1	1.50764	27.3159
Wscd2	-1.4303	27.3026
Ngf	2.35856	27.3014
Marcksl1	1.54932	27.2804
Rock1	-1.27186	27.2675
Spta1	4.48494	27.2533
Iqgap3	2.41343	27.0279
Btc	-2.13969	26.8826
Ppp1r12b	-1.61855	26.7853
Dclk1	1.83436	26.6863
Cfl2	-1.14979	26.5868
Spint2	-1.67833	26.5743
Tspan6	0.841139	26.5014
Slc37a2	1.80515	26.4199
Pdgfc	1.64891	26.3453
Svep1	1.37112	26.2905
Zfp568	-1.25532	26.2539
Fat3	5.00413	26.2111
Gm6088	-3.56066	26.1994
Mgp	1.5978	26.04
Cxcr4	3.5889	25.9329
Laptm4b	-0.88608	25.7457
Sprn	2.53991	25.6646
Sdk2	2.34317	25.5325
Taf1a	-1.04797	25.5174
Npr3	1.70371	25.442
Wfdc1	-1.51186	25.366
Sphkap	-3.39137	25.3539
C5ar1	1.86996	25.2703
Sphk1	1.38396	25.2496
Unc119	-1.48371	25.1627
App	0.915237	24.9591
Fxyd5	1.77236	24.9397
Rarres2	-1.35311	24.8886
Eng	1.05185	24.8029
Adcy1	2.48462	24.7652
Sema3f	-0.96492	24.6899
Enox1	2.29597	24.646
Tnfrsf11a	-1.33488	24.5199
Pfkp	-1.10771	24.4204
Epha1	-1.66715	24.3482
Sparc	0.965546	24.2034
Slc1a6	3.53587	24.1909
Pkdcc	-1.84904	24.1056
Gpsm2	-1.9783	24.0236
Dhrs9	2.61916	24.0095
Top2a	2.54878	23.9825
Drd1	2.85893	23.9147
Ccr1	2.77196	23.9144
Pcsk1	4.16772	23.7782
Nacad	-1.96651	23.5501
Otulinl	2.49393	23.5139
Ch25h	3.37607	23.5065
Tinagl1	-1.37519	23.4476
Eif2c5	-3.08226	23.4325
Dhrs3	-0.87677	23.3119
Abcb4	2.92812	23.038
Col28a1	2.79435	22.9837
Man2b1	0.924762	22.9441
Lbhd2	5.04883	22.8538
St5	-1.55406	22.8355
Fcgr1	2.26626	22.8238
Abcc3	2.10591	22.7351
Tlr13	2.86516	22.5391
Kbtbd13	-1.87686	22.5117
Myo10	1.36414	22.4683
Myh11	-2.08068	22.4115
Sync	-1.67765	22.4068
Cdk1	2.8423	22.2107
Cpne8	1.62821	22.2002
Prkd1	1.03042	22.1027
Rarres1	2.46471	22.1018
Slc38a11	-1.50556	22.1002
Unc45a	-1.05905	21.8946
Nrn1	2.05775	21.8284
Lum	2.01131	21.8187
Ppef1	-1.81745	21.8163
Gria1	-3.40611	21.8155
Myo7a	1.80636	21.7087
Cd72	2.99246	21.6709
Tmem119	1.23435	21.6297
S1pr1	1.43842	21.6214
Bcam	-1.39629	21.5768
Klhdc8a	3.23952	21.4917
Spry4	1.38744	21.3267
Vasn	-1.00641	21.2873
Lrrfip1	-1.35001	21.2728
Msr1	2.12502	21.2416
Fmod	1.57121	21.2198
Cdkn1a	1.10695	21.2004
Rimklb	-2.68884	21.1847
Rasl12	-1.61872	21.1487
Itga11	2.08509	21.1109
Pak6	-2.43337	21.0841
Adgrg1	1.79464	21.0548
Fbxo40	-1.52445	21.0149
Gpr65	3.14512	20.9731
Plscr1	1.56661	20.9665
Dse	1.14864	20.9005
Bahcc1	0.788497	20.8813
Serpina3g	4.46472	20.8794
Scg2	8.31782	20.8587
Tnc	1.17199	20.8119
Colec11	2.24643	20.7898
Col1a1	1.25594	20.7854
Lrp8	1.981	20.7805
Dpt	1.06144	20.7594
Itpk1	-0.98922	20.6514
Clec2d	1.48337	20.643
Cx3cl1	2.06055	20.6082
Dusp27	-2.1821	20.5936
Reln	2.16388	20.5925
Myl6	-1.29056	20.5064
Dchs2	2.14009	20.4642
Lair1	2.09145	20.3925
Slit2	1.57878	20.3806
Wisp1	2.23404	20.3661
Dgkk	2.87413	20.3362
Agap2	2.30487	20.3328
Rbpms	-1.34687	20.2934
Myoc	1.65783	20.288
Gpr88	4.31321	20.2696
Wtip	-1.66642	20.2587
Npas2	-1.84432	20.2354
Cobl	-1.78304	20.2242
Atp1b1	2.06601	20.201
Ehd3	0.908101	20.1948
Dtna	-1.55592	20.1906
Bcar3	-1.27995	20.1661
Tns4	2.54245	20.1589
Srf	-0.93617	20.1251
Fcgr4	3.399	20.051
Mtss1	-0.90947	19.9867
Snai1	1.81887	19.9402
Sema3b	-1.05413	19.8915
Col10a1	6.33567	19.8594
Tcn2	1.10589	19.852
Lrrc75b	2.08073	19.8057
Lgi2	1.52788	19.7615
Bgn	0.668443	19.7601
Tmem108	-2.43792	19.7448
Gm11627	-1.85947	19.7279
Bmp2	1.44	19.5987
Actn4	-0.86999	19.5536
Il18rap	4.14751	19.5419
Flnb	-0.81374	19.5356
Osbpl3	-1.38735	19.5039
4933431E20Rik	1.21862	19.502
Lilrb4a	2.4748	19.4963
Farp1	1.29381	19.4553
Chrna1	-3.40455	19.4187
Rgs17	2.63826	19.4175
Krt80	-1.24715	19.3295
Foxj2	-0.76567	19.3182
Ppp1r12c	-1.18532	19.3065
Glis3	1.44011	19.2705
Emp1	1.26422	19.2599
Lvrn	2.84632	19.2531
Col19a1	-3.48352	19.2294
Pdzd3	-2.88504	19.2041
Cdh3	-1.76001	19.1856
A230077H06Rik	-4.07814	19.1665
Srpx2	1.69196	19.1517
Dnajb5	-1.62392	19.1137
Adcy8	2.7204	19.0594
Mdk	1.30586	19.0437
Kcnk2	2.74681	19.037
Serpine2	1.21623	19.0275
Sfrp1	1.25055	19.0228
Cdhr1	2.19159	18.9901
Pclaf	2.57908	18.9565
Ccna2	1.97478	18.854
Rerg	3.43086	18.758
Msra	-0.89467	18.7262
Gm15721	-2.73178	18.6364
Lyn	1.89145	18.5593
Rasgrp2	-2.27415	18.5593
Cx3cr1	2.47705	18.5289
Specc1	-1.08473	18.5262
Fabp5	2.02214	18.5031
Nkd2	1.59839	18.4626
Bhlhe40	1.73871	18.4375
Cd109	1.58453	18.3892
Nav3	2.59832	18.3459
Phf2	-0.74847	18.2792
Scn7a	0.933883	18.2779
Ms4a6d	2.49385	18.2553
Clec5a	2.29353	18.2492
Jph2	-1.2436	18.1108
Clec11a	1.12882	18.0796
Pcp4l1	-1.6011	18.064
Ifi27l2a	2.6473	18.0185
2310015D24Rik	-2.06653	18.0016
Arhgap22	2.30408	17.986
Marveld1	-0.96019	17.9781
Il21r	2.41272	17.9701
Abcb1b	0.912041	17.9032
Steap4	1.74329	17.8879
Lfng	1.64271	17.8219
Fmnl1	1.89837	17.8169
Pcdh1	2.34564	17.8044
Icam1	1.45939	17.7259
Gdf11	1.336	17.7253
Tmem132a	1.06152	17.7017
Dkk2	2.77313	17.6363
Zyx	-1.09226	17.6326
Tmem176b	1.61208	17.6271
Ppp1r12a	-1.3646	17.6135
Pla2r1	1.15603	17.6048
Tlr1	2.16228	17.5859
Apoe	1.26229	17.5284
Lpp	-1.55483	17.4869
Sorcs2	0.929623	17.4553
Ism1	1.79505	17.4496
Eml2	-1.1122	17.4446
Mtmr7	1.5731	17.3661
Smpd3	1.16863	17.3589
Shc4	2.25511	17.3514
Cdc42bpg	0.819239	17.2963
Tpm4	0.84	17.2023
Arsj	2.08451	17.1722
Sh3tc1	1.96464	17.1607
2200002D01Rik	-1.86005	17.1426
Ptgis	-1.13826	17.0807
Aldh3b1	1.72351	17.074
Rassf7	-2.54479	17.0554
Suclg2	-1.14206	17.0543
Chst11	1.61592	16.9852
Satb1	-1.12727	16.9844
Ddit4l	1.90037	16.9694
Xpnpep2	-2.10054	16.9349
Pimreg	2.09657	16.9346
Gga2	-0.75711	16.9234
Zfp462	1.49487	16.9155
Lgr5	4.15448	16.8884
Fxyd6	1.8438	16.8678
Yap1	-0.80207	16.8654
Flna	-1.5586	16.8273
Hapln1	1.81598	16.8016
Litaf	0.784986	16.7978
Gpr132	3.18243	16.7842
Tnfaip6	2.12178	16.7806
Zfp651	-0.84056	16.7799
Nts	3.35359	16.7725
Oas1a	2.07649	16.7678
Hck	2.27886	16.7206
1700025G04Rik	0.927972	16.7033
Mpeg1	3.49583	16.6383
Tagln	-1.54352	16.6294
Rasgef1b	1.43587	16.591
Map4k4	0.649373	16.5806
Bmpr1b	-1.23138	16.5648
Vcam1	1.77133	16.5616
Stat3	0.666036	16.5447
Enah	-1.18437	16.5359
Slfn2	2.0716	16.5355
Vav1	2.43063	16.5325
Sdc3	1.7949	16.5138
Galnt17	0.995601	16.5106
B4galt5	0.805948	16.4774
Nek6	1.1604	16.4589
Ethe1	-1.05892	16.4534
Il13ra1	1.04346	16.4212
Aoah	1.89442	16.4065
Vps37b	-1.12724	16.3731
Fuca1	0.820973	16.3454
Wdr66	1.13103	16.3371
Racgap1	1.95071	16.3128
Gm43860	-2.27313	16.267
Xk	-1.72588	16.2321
Clca3a1	3.96717	16.2221
Spats2l	-0.69543	16.1525
Gstm1	-1.11955	16.1467
Rbp1	-0.78265	16.1446
Mmrn1	2.40972	16.1431
Tusc1	-1.18954	16.137
Nfasc	2.33207	16.1275
Fbxl22	-1.67377	16.092
Basp1	2.31605	16.0851
Ecm1	1.09749	16.0754
Tspan5	-0.69899	16.0656
Ccnd1	2.00942	16.0315
Ank2	-0.73451	16.0062
Tmem141	-0.95794	15.9952
Cyp1b1	1.30449	15.9826
Parvg	3.565	15.9313
Kcna5	2.43848	15.9279
Ms4a6b	2.04312	15.8778
Runx3	3.84727	15.8293
04-sep	1.20782	15.7944
Arl4c	1.00547	15.7822
Pex5l	1.5693	15.7656
Cds2	-0.83795	15.7599
AI504432	2.48341	15.7495
Fam174b	-1.51018	15.7472
Ifitm10	1.48235	15.7421
Inpp5d	1.71815	15.7402
Inafm2	-1.14238	15.7295
Unc5b	1.43426	15.7294
Cbr2	-1.12393	15.6571
Nostrin	1.5528	15.6304
Comp	3.7061	15.6257
Mettl24	-1.75717	15.6166
Tnfrsf12a	-1.91205	15.5963
Fam129a	-1.16846	15.5876
Slc4a10	1.32367	15.5638
Col11a1	5.97705	15.5613
Gprasp1	-0.89093	15.56
Scube3	-1.64497	15.5559
Pak1	1.38166	15.5368
Prx	-0.86005	15.5139
Agbl2	2.05523	15.49
Heph	2.18995	15.4889
1500015O10Rik	1.84025	15.4755
Manba	1.17712	15.4317
Flt4	1.68502	15.4017
Ttc9	2.90849	15.4009
Gprasp2	-1.37428	15.3726
Uba2	-0.71228	15.2714
Apol7b	-4.67378	15.2577
Casq1	-2.17869	15.2407
Nuak2	2.18547	15.2321
Tes	-1.54047	15.2247
Insc	3.25661	15.2049
Lgals3bp	1.74014	15.1406
Rbl1	1.26726	15.1059
Il2rg	2.20806	15.0765
Slfn9	2.04158	15.0215
Tspan4	1.03751	14.9954
C1qa	1.54188	14.9564
Ccl5	3.56358	14.9284
Pnldc1	-1.94683	14.9079
4833412C05Rik	-2.99684	14.8564
Cd33	1.61982	14.848
Cnn1	-1.72136	14.823
Kif11	2.23005	14.7704
C1qc	1.60594	14.7661
Fap	1.47372	14.7632
Olfr558	6.06209	14.7554
Wisp2	0.986704	14.7485
Tpx2	1.27908	14.7342
Cdkl5	-1.14671	14.7288
Gusb	0.76528	14.7279
Tcaf2	1.06235	14.71
Lrp11	1.57057	14.708
Kif3a	-0.794	14.7003
Fryl	-0.90344	14.672
Serpina3c	2.85799	14.6392
Map7d1	-0.83931	14.6292
4933407E24Rik	-3.24398	14.5771
Klhl30	-1.33549	14.5587
Csf2rb2	2.59016	14.5473
Dusp10	-1.2775	14.5247
Tmem176a	1.74456	14.498
Tpm2	-1.41896	14.4935
Pgr	-1.45553	14.487
Aim2	1.69067	14.4648
Csf2rb	2.29837	14.4345
Panx1	1.82845	14.4225
Pdlim7	-1.23039	14.4204
Rai14	1.27892	14.4183
Erg	0.971205	14.4077
Gm14005	1.96357	14.385
Gm15912	-2.1523	14.3816
Col8a2	2.16066	14.3768
Abca5	-0.8749	14.3622
Ift43	-0.98318	14.2892
Lacc1	1.50345	14.2889
Igfbp2	3.25025	14.2854
Spns2	1.95075	14.2677
Ifi203	1.72786	14.26
9930111J21Rik2	1.24557	14.2528
Fam13c	-0.88248	14.2407
Kazn	1.41397	14.2324
Flt1	1.38418	14.2286
Itga7	-1.04061	14.2076
Asb5	-1.8688	14.2048
Pcdhb9	1.95446	14.2043
Ltbp2	1.94698	14.1977
Il3ra	1.23645	14.1436
Fgfr2	-1.39755	14.1384
Mrc2	0.845132	14.1301
Tmem9b	0.670496	14.1244
Zbtb7c	1.48619	14.0854
Mfhas1	-0.82873	14.0851
Cxcl12	1.05808	14.0726
Ankrd29	1.05559	14.067
Scamp5	0.9615	14.0402
Agtr1b	2.03439	14.0196
Dkk3	0.794762	14.0013
Thra	-0.76191	13.9966
Scimp	2.92718	13.9879
Sntb1	-1.04792	13.9564
Ephx2	1.76483	13.9298
Gjc1	-1.00512	13.909
Slc25a23	-1.06673	13.9035
H2-Aa	2.13269	13.8774
Cavin1	-0.81606	13.8487
Col6a6	-1.04839	13.8399
Gm7049	3.6732	13.8219
Tef	0.840521	13.8193
Prss35	3.54216	13.7796
Rassf3	-1.2603	13.7769
Spint1	6.01408	13.7573
Cd14	1.65148	13.7341
Vldlr	-1.01559	13.7245
Layn	1.03285	13.7094
Ms4a4c	4.5512	13.7046
Erf	0.726048	13.6982
Asf1b	2.2378	13.6783
Adamts14	1.63697	13.676
B4galnt3	1.27931	13.6714
Pnck	-1.52711	13.6343
Ms4a4a	2.24866	13.6075
Adora2a	1.09003	13.5861
Sema6d	0.971705	13.5295
Rgs4	-1.22702	13.5227
B230312C02Rik	-1.61817	13.4962
Rab17	-3.01425	13.482
BE692007	2.34575	13.4702
Slc11a1	1.28484	13.4659
Nxn	-0.83685	13.4622
Gm5069	-2.06287	13.4472
Enpp2	2.22987	13.432
Cyp2f2	4.86421	13.4268
Mlph	1.3773	13.4256
Alpk1	1.04598	13.4121
Dpysl5	-1.73914	13.407
C3ar1	1.85181	13.354
Slc20a2	-0.7301	13.3506
Vegfd	1.33505	13.325
Ccdc122	2.00608	13.3228
Pde10a	1.66141	13.3217
Dnase1l3	3.01885	13.3208
Zfp697	1.12	13.3145
Lrrc8b	1.30967	13.3104
Osmr	1.2061	13.2692
Nxpe5	2.70232	13.2579
A530046M15Rik	-3.97017	13.234
Col1a2	0.908275	13.2337
Adgrl2	-0.80586	13.2228
Grb10	0.686434	13.2224
Tln1	-0.7622	13.1848
Col8a1	4.69267	13.1799
Ncoa3	-0.69698	13.1787
Tmsb4x	-0.90294	13.1783
Fes	1.26764	13.1643
Slmap	-1.11545	13.1564
Sh3kbp1	1.00177	13.1538
Shisa5	0.607305	13.124
Ncf2	1.48195	13.1025
Ccdc80	0.977389	13.0872
Tgfbi	-0.91146	13.0866
Gm10080	-1.42192	13.086
Fam184b	1.80442	13.0571
Flt3	4.61211	13.0501
Tnfrsf23	1.31966	13.0176
Tmprss5	2.06454	13.0096
Prune2	1.18158	13.0066
Mmp13	3.61136	12.9722
Notch3	1.83912	12.9711
Ptk2b	1.45084	12.9674
Ccl12	2.93813	12.9628
St14	2.44857	12.9593
Fscn1	1.96551	12.9411
Ednra	1.45647	12.9329
Olr1	5.82528	12.9219
Cenpf	2.41988	12.9161
Ms4a6c	2.27739	12.913
Rab31	1.12906	12.9128
Adgrg6	2.27379	12.8837
Egr3	1.05757	12.8804
Psd4	2.27436	12.8722
Adamts3	1.57307	12.8719
Kcne4	0.993543	12.8679
Htra4	1.49924	12.8669
6330403L08Rik	-0.94258	12.8645
Sirpa	1.10665	12.8605
Lima1	0.823868	12.8593
Pros1	0.794179	12.8571
Rbpms2	-1.23855	12.848
Plekhg3	-1.00847	12.8366
Fkbp4	-0.73714	12.827
Il1rn	3.98699	12.8119
Scube1	4.20222	12.8045
Arhgap42	0.854993	12.8029
Fyb	1.30956	12.7735
Lgals9	1.09345	12.7652
Cd86	1.64558	12.7651
Rock2	-0.63825	12.7629
Cav1	-0.93789	12.7431
Ckap4	0.644541	12.7387
Rassf5	1.22131	12.7065
Galc	1.17967	12.7062
Klrb1b	5.92473	12.7009
Slc15a3	2.35118	12.686
Cdc20	1.93957	12.6593
Npl	2.31994	12.6574
Gab2	1.2623	12.6514
Prdm6	-0.93516	12.6188
Notch2	-0.64249	12.6139
Cyth4	1.62571	12.6094
Actn1	-0.87353	12.5809
Smtn	-0.98393	12.5756
Notch4	0.94198	12.57
Papss2	1.26259	12.566
Cd74	1.96408	12.5283
Klhl6	1.29521	12.5201
Enpep	1.29417	12.5167
Gm973	-2.22623	12.5137
Plekho1	-1.1227	12.502
Camk2g	-0.95642	12.4941
Sbno2	1.00212	12.4895
H2-M3	1.08661	12.4861
Serpini1	0.906437	12.4806
Actb	-0.59674	12.4759
Adamtsl1	1.58896	12.4724
Rtn4rl1	1.94741	12.4649
Klhl29	1.1288	12.4645
Mki67	2.29345	12.4615
Hgf	2.30528	12.4484
Asb2	-1.11912	12.4449
1190005I06Rik	-1.89055	12.4442
Tns1	-1.03709	12.4018
Triobp	-0.56195	12.3966
Thy1	1.2948	12.386
Thbs4	3.65042	12.3831
Bub1	3.11815	12.378
Laptm5	1.76543	12.3766
Arpc1b	0.572762	12.3714
Maff	1.01036	12.3652
Srpx	1.56979	12.3648
Csmd1	2.22956	12.3567
Rasgrp4	1.34092	12.3481
Dbp	2.01188	12.3468
Rnasel	1.46834	12.3265
Igsf6	1.51486	12.3251
P3h3	0.694288	12.3032
Rab38	1.93587	12.2471
Dstn	-1.24639	12.2418
Mrgprf	-1.14943	12.1861
Gm32352	-2.57413	12.1833
Chrna2	3.61775	12.1827
Sgk3	0.770969	12.1732
P2ry10	3.63002	12.1695
Cxcl10	3.53081	12.1607
Amigo2	-0.93973	12.1405
Casp4	1.01896	12.1396
Lox	1.00332	12.1273
Gm29724	-3.30605	12.1075
Armh4	1.00941	12.1056
Gna15	1.44765	12.0807
Bex4	-1.82583	12.0763
Hacd2	1.07258	12.0456
Dnajb11	0.516642	12.0418
Adamts7	1.38244	12.0211
Slc7a8	1.62366	12.0192
Plcb4	-1.05904	12.0131
Hhat	1.37053	12.0028
Gm20655	-1.28809	11.9925
C1qb	1.64256	11.9831
Tead3	-1.02882	11.9753
Elk3	0.842543	11.9656
Mefv	8.2106	11.9608
Prex2	1.04091	11.9597
Dbndd2	-0.98278	11.9566
Itih2	-0.98373	11.9554
Nlrc3	1.50989	11.9436
Tyrobp	1.8698	11.9407
Cxcl14	5.96414	11.9286
Emc8	-1.04086	11.9192
Ptges	1.33017	11.9188
Gcnt2	-0.94045	11.918
Lrrk1	0.604833	11.9072
Fut4-ps1	2.37675	11.9015
Tnk2	-0.85016	11.8956
Gprc5c	1.46452	11.89
Slc9b2	1.54177	11.8799
Neurl3	1.99046	11.8724
Bean1	1.89288	11.8622
Shc2	0.773143	11.8503
Fgd2	1.34202	11.8494
Bcl3	1.63912	11.8314
Optc	-1.47414	11.816
Kcnq4	-1.19894	11.816
9530077C05Rik	-1.56901	11.8025
Dbn1	-0.6802	11.7987
Gm10687	-1.17966	11.7976
Rgs2	1.68553	11.7847
Rasl11a	-0.85865	11.7777
Bdkrb2	1.53441	11.7775
Gpr137c	-1.91113	11.767
Nlrp3	1.70767	11.7613
Nfatc2	1.74398	11.7422
Efr3b	0.896269	11.7372
Gdf3	4.54419	11.725
Cpb1	1.95159	11.7207
Kif13a	-0.85122	11.7093
Adcy2	1.48248	11.699
Sult1a1	1.37428	11.6972
Galnt10	1.07391	11.6915
Foxp1	-0.68544	11.6835
I830077J02Rik	2.44223	11.6767
Rspo3	1.62166	11.6767
Ms4a14	1.97283	11.6764
Dab2	1.13725	11.6709
Smap2	0.672446	11.6662
Hsph1	-1.22406	11.665
Ptchd1	3.13634	11.6582
Tmem8b	-0.69387	11.658
Myo9b	-1.26414	11.6461
Nckap1l	1.85554	11.6453
Cybb	1.8853	11.6321
Serpina3n	3.41461	11.6182
H2-D1	0.76047	11.6045
Aurkb	2.50393	11.5939
Fhl1	-1.02401	11.5774
Spc25	2.06413	11.5543
4933409D19Rik	7.68384	11.5518
Gldn	1.11024	11.5415
Prkg2	3.30332	11.5381
Pbxip1	-1.04577	11.5339
Spag5	2.47778	11.5316
Hmmr	2.4839	11.5156
Tmem106a	1.31614	11.5053
Cnksr3	-0.8187	11.4911
Ybx1	-0.54561	11.4818
Glb1	1.16357	11.4711
Ptprc	2.21627	11.4603
Tspan11	-0.72242	11.4591
Sorl1	-1.05447	11.4566
Nkx3-1	-3.3323	11.4385
Uhrf1	1.97746	11.4351
Fgf9	2.14681	11.4123
P2rx5	-1.52494	11.4079
Gmfb	0.638662	11.4059
Snai2	1.04033	11.4048
Pigyl	-0.77853	11.3937
Ppp1r26	-0.91996	11.3611
Fgd3	1.79572	11.3576
Tpst2	0.625308	11.3443
Csf1r	1.39867	11.3342
Cyp2j6	0.925059	11.2978
Chst15	1.24616	11.2951
Pcdhb16	0.868016	11.2943
Plin4	-0.93679	11.2936
Daam2	0.972792	11.2838
Hsp90aa1	-0.89455	11.2815
Ccnd3	-0.57296	11.2708
Epsti1	1.99104	11.2621
Gimap8	2.25761	11.2602
Chpf	0.64795	11.253
Cdca7l	2.49792	11.2355
Tnnt1	-1.91932	11.2131
Rasal3	2.41462	11.2072
Sp7	2.59004	11.2052
Bmp4	0.989068	11.2005
Nptx1	3.94321	11.1977
Qsox1	-0.82793	11.1977
Tmpo	-0.49222	11.1909
Mlkl	1.27408	11.1808
Ptpru	1.01477	11.18
Ttc22	-2.08503	11.1671
Il10ra	1.90601	11.1617
Irf7	1.94355	11.1483
Lat2	2.3005	11.1268
Ak4	-2.03621	11.1259
Phf21b	2.26043	11.1165
Gucy1b1	-1.08401	11.1101
Arhgap45	1.35558	11.108
Gimap6	1.30891	11.0997
Flnc	-1.38036	11.0902
Ccdc9b	-0.77505	11.0901
Cdca3	2.40673	11.0791
Os9	0.633798	11.0538
Cpm	1.65964	11.0437
B4galt1	0.719499	11.0412
Hpgds	1.68676	11.0327
Cdh11	1.39907	11.0314
Rhoh	2.41636	11.0271
Ahsg	1.83614	11.0234
Akr1b8	0.799104	11.021
2310022B05Rik	-0.93168	11.0192
Ptk7	2.49801	11.0099
P2ry10b	2.32491	10.9892
Cntn2	4.77356	10.9849
Col5a2	1.05296	10.9835
Zfp872	-2.60992	10.9797
Coro1c	-0.69991	10.97
Eya4	1.4971	10.9688
Zfp217	1.07377	10.9678
Gm12295	-1.39952	10.9668
Kcnk15	5.02979	10.9528
Atp2b1	0.606595	10.9462
Spsb4	-2.39278	10.9456
Selenon	0.534782	10.9188
Unc93b1	1.27545	10.9132
Rad18	1.27957	10.905
Cd300lf	4.27104	10.9035
Trib1	1.20562	10.8991
Cd302	0.850289	10.8962
2010001K21Rik	-3.1593	10.8899
Hspa12a	1.1088	10.8882
Cdca8	1.98801	10.8745
Smim5	-1.40046	10.8573
Fbxo30	-1.4089	10.8563
Parm1	-0.89245	10.8543
Zfp612	-1.47693	10.8532
Sdf2l1	0.98714	10.8521
Sema3a	-1.13835	10.8519
Nrros	1.42724	10.8508
Synj2	-0.83403	10.8504
Ptgir	1.2227	10.8362
Slc16a14	4.56722	10.835
Hhip	-1.85823	10.8341
Myo1f	1.8845	10.8305
Wdfy4	1.58529	10.8113
Galnt12	1.62696	10.8041
E530011L22Rik	-1.34265	10.8029
Col27a1	1.30341	10.7971
Cmtm4	0.855648	10.7952
P4ha3	3.41792	10.7916
Arhgef10l	-0.7754	10.7882
Nid2	1.12838	10.7871
Auts2	-0.70791	10.7844
Pik3r5	1.99528	10.7477
Npc2	0.642349	10.7456
Rps6ka2	1.14265	10.7426
Samhd1	0.818647	10.7255
Metrnl	0.854198	10.7185
Ctsc	1.06901	10.7051
Gm44710	-1.17183	10.6961
Tspan2	-1.24659	10.6934
Syt12	2.26147	10.6876
Tlr3	1.01303	10.687
Espl1	1.41306	10.6806
Zc3h12d	2.45621	10.6775
Cd68	1.76709	10.6772
Akr1c14	-0.95327	10.6761
Pik3r1	0.854336	10.6732
Gm47416	3.64407	10.6731
Spn	1.96638	10.6604
Wfikkn2	-1.04869	10.6583
Ano4	-2.98922	10.6507
Pirb	1.88694	10.6464
Tnxb	-1.15765	10.6461
Galnt14	4.30039	10.6276
Igsf9b	-1.24933	10.6243
Itih3	0.873803	10.6235
Cxcl1	1.9924	10.6062
Rab9b	-2.18736	10.6046
Adgrg3	2.5627	10.5974
Map1a	-1.12149	10.5963
Zfp385c	1.69797	10.5912
Arhgap21	0.592805	10.5899
Cyp39a1	0.762239	10.5897
Stmn1	1.33499	10.5845
Ap1s2	0.69494	10.5707
Spi1	1.85008	10.5694
Fli1	0.933222	10.5684
Tcf4	0.78113	10.5678
Fgf7	1.23543	10.5641
Lgmn	1.1106	10.5599
Plekhg1	0.751518	10.5497
Dmd	-1.0482	10.5483
Plcb2	2.76511	10.5459
Gatm	1.53638	10.5452
Ucp2	1.67109	10.5413
Prdm1	3.72583	10.5384
Melk	3.08924	10.5256
Prdm11	-0.73447	10.5233
Mtap	-0.55652	10.5166
Bex3	-0.85148	10.5105
Fam43a	1.24516	10.5046
Xdh	1.30887	10.4885
Ncf4	2.04695	10.476
Apobec1	1.23809	10.4679
Arpc5	0.529051	10.4614
Olfm1	0.638214	10.4575
Snapc5	-0.71198	10.4523
Tbxa2r	-0.9563	10.4436
Cit	2.61182	10.4427
Hs2st1	0.825071	10.4397
Cobll1	-0.70204	10.4358
Lmcd1	-1.31516	10.4123
Ripk3	1.56783	10.4095
H2-M9	5.09614	10.4064
Wdr95	-1.89195	10.4017
Peak1	0.741456	10.4007
Gk	-1.12235	10.3973
Cd300a	2.02714	10.3933
Irak2	-0.86282	10.3924
Grin2a	5.01512	10.3817
Clec7a	1.86287	10.3789
C1s1	1.17557	10.3683
Kif4	2.37784	10.3597
Ccdc71l	0.676813	10.3592
Dram1	0.801656	10.3569
Sorbs2	-0.94999	10.3537
Cndp2	0.617032	10.3455
Prox1	2.90455	10.3419
Fbln7	1.0745	10.336
Pcdhb17	0.718958	10.3326
Tigd4	-3.64596	10.3191
E2f1	1.02279	10.3079
Snapc2	-0.628	10.3063
Cep63	-0.6396	10.2981
Ube2c	2.21875	10.2917
Anks1	-0.91594	10.2847
Tnfsf11	4.94975	10.2803
Gm8894	-1.61796	10.2785
Klk11	-3.55469	10.2773
Speg	-1.33969	10.2764
Rgs16	3.02582	10.2691
4921507P07Rik	-2.06932	10.2682
Arhgap27	1.73809	10.2575
Trpc3	2.18332	10.2574
Rras	-0.74677	10.2524
Foxo6	-1.60888	10.2503
Csgalnact1	-0.7277	10.2371
Sh3bp4	-0.78008	10.2351
Ror2	1.06977	10.2348
Runx2	1.70986	10.2344
Pla2g7	1.82267	10.2337
Npnt	-1.13546	10.2331
Itgax	4.08502	10.2123
Susd3	2.03898	10.2006
Fgf16	1.12241	10.1976
Egr2	2.0222	10.1968
Myo6	0.520752	10.1891
Maf	0.842339	10.1884
Dsp	-1.34423	10.186
Edn1	0.94721	10.1795
Rnpep	0.545081	10.1773
Nkd1	-0.94853	10.1754
Gm15228	-2.59076	10.1585
Yipf7	3.77029	10.1464
Fat4	-0.85495	10.1463
Ccdc107	-1.2466	10.1408
Nhlrc1	-1.2631	10.1349
Plek	1.43603	10.1327
Sdc1	1.03758	10.1179
Armcx2	-0.56876	10.1107
Evl	0.922614	10.1102
Lsamp	-1.78433	10.1077
Anxa11	-0.93915	10.0921
Ihh	-2.24336	10.0877
Trac	3.90666	10.0869
P2ry13	1.34059	10.0853
Gm9951	-1.8976	10.0814
Gnptg	0.621598	10.0795
Cenpa	1.86326	10.077
Gm2415	-0.85131	10.077
Prc1	1.41574	10.0656
Mlip	3.73413	10.0629
Ckap2	2.4517	10.0626
Pcdhb11	1.51499	10.0442
Slc25a13	1.91547	10.0429
Carmil1	0.751037	10.0401
Ccdc42os	-4.05449	10.0331
Rem1	1.27096	10.0317
AC166110,3	7.33067	10.0257
Tpbg	1.7366	10.0237
Shroom4	0.816493	10.0156
Pbk	2.17871	10.0055
0610009L18Rik	-1.37238	10.0052
Oaf	0.696932	9.99737
Cmtm3	0.824	9.99066
Hfe	0.786245	9.97752
Nfkbie	1.38785	9.97665
Hcfc1r1	-0.72485	9.96519
Apba1	-0.67089	9.96504
Ocstamp	4.52121	9.96311
Eepd1	1.25103	9.95658
Cd163	1.35176	9.95404
Nt5c3b	-0.63435	9.93682
Myom1	-1.4242	9.93658
Cep170b	-0.8143	9.92958
Lpar6	0.963356	9.91039
B4galnt1	2.10743	9.91032
Nes	0.992838	9.90053
Sema6b	1.59671	9.89181
Plod1	0.575416	9.88728
Myo5a	0.834445	9.88297
Gm48898	0.73737	9.88251
Ppp1r18	-0.5099	9.88154
Slc40a1	1.25275	9.87542
Mafb	1.19184	9.86161
Frmd3	1.99369	9.85668
Dgkg	-1.58677	9.8493
Cldn3	-1.96622	9.84569
Cdk14	1.2434	9.84063
Mob2	-0.99978	9.8368
Cdh1	7.19437	9.83333
Iigp1	1.28634	9.82586
Gm5532	1.2955	9.80676
Vcl	-1.00637	9.79816
Trmt44	-0.81307	9.79729
Abcg2	0.970742	9.79537
St3gal4	0.717264	9.78612
Hoxc4	1.03458	9.78448
Macrod1	-0.87433	9.7775
Raver2	-0.75416	9.77394
Ncs1	-1.05092	9.77351
Rps6ka1	1.58321	9.76525
Strip2	2.16135	9.7649
Arhgap9	1.66367	9.75635
Timp1	2.5732	9.75309
BC043934	-1.03144	9.75009
Zap70	2.8838	9.74533
Dst	-0.90688	9.74296
BC037032	-1.51074	9.7338
Lrrc27	-0.84468	9.72731
Serpinb1a	1.18448	9.72444
Nt5dc2	2.09459	9.71417
Gm26633	3.51272	9.7135
Pex26	-0.62537	9.71011
Itpr1	-0.8074	9.70517
Ddit4	1.42834	9.69124
Apol7e	-2.77351	9.68996
P2rx7	0.776534	9.67273
Slc4a3	-1.12318	9.66778
Kcnab1	-1.22609	9.65721
Agmo	1.31222	9.65669
Foxn3	-0.6045	9.65507
Jaml	2.65472	9.64892
Nkg7	4.56273	9.63204
Mdfic	0.763999	9.61162
Nptx2	-1.97012	9.60217
Esco2	2.31466	9.59628
Ckap2l	1.93228	9.59365
Col6a3	0.804108	9.58504
Greb1	2.95692	9.57825
Retreg1	1.18989	9.57534
Myoz2	1.60356	9.57413
Mylk	-1.13552	9.56769
Tmem246	-0.72613	9.56629
Kctd16	-1.46737	9.55745
Thsd7a	1.39237	9.5567
D630003M21Rik	-1.34336	9.54641
Galns	0.642981	9.54104
Tgfb1	0.777728	9.53788
Rnd2	-0.76495	9.53158
Fas	-1.00388	9.52445
Gm16485	-1.71724	9.51082
Arntl	-1.05491	9.50708
Nat6	-0.82092	9.5065
Sgpl1	0.678302	9.50646
Gm5526	-1.5447	9.50606
H2-K1	0.879273	9.50552
Il6	8.55066	9.50252
Zfhx3	-0.89916	9.50138
Ptpn6	1.85532	9.49766
Cap2	-0.73537	9.47273
Tedc1	1.61682	9.46595
Hecw2	1.20428	9.45563
Tgfb1i1	-0.85079	9.45158
Psrc1	1.7291	9.44936
Slamf8	2.92876	9.44566
Fam83d	2.77125	9.43469
Nipal4	-1.93856	9.43318
Pdgfrl	0.978203	9.43237
Mical3	-0.70122	9.42944
Sh2d2a	4.2779	9.41335
4930511M06Rik	-2.55305	9.39677
Smoc1	1.05204	9.38931
H19	4.27283	9.38349
Endod1	-0.82753	9.37894
Sox4	1.23699	9.37034
Irf5	1.58393	9.36979
Cdca2	2.11904	9.36948
Kntc1	2.19476	9.36623
St3gal1	0.908209	9.34389
11-sep	0.902178	9.34198
Tuft1	1.46793	9.34078
Mx1	2.49759	9.33914
Pqlc3	0.86967	9.33887
Tnfaip8l2	1.34382	9.33809
Lxn	0.940148	9.33754
Fam162a	-0.65524	9.33069
Esm1	1.97839	9.30696
Il17b	-1.66708	9.30384
Itm2a	1.37058	9.30081
Gramd1b	1.17571	9.29962
Gm49060	2.61615	9.28462
Fra10ac1	-0.65845	9.28199
Lipa	0.79987	9.27982
Foxm1	1.53387	9.24993
Ctf1	-0.99752	9.23784
Tnfrsf1b	1.55022	9.23193
Nexn	-0.87145	9.23028
Ccnb2	1.85635	9.23026
Siva1	-0.65282	9.2082
Ctxn1	-1.64699	9.2066
Ly86	1.93859	9.19229
Pmaip1	2.62083	9.18796
Hcls1	1.37065	9.18405
Stab1	0.844766	9.18239
Cryab	-0.8163	9.17885
Serping1	0.854854	9.17882
Cyp7b1	1.60337	9.17357
Glb1l	0.605725	9.16799
Tmem173	1.46724	9.15971
Dynll1	-0.71402	9.15547
2810433D01Rik	-0.95396	9.15429
H2-M2	7.688	9.15172
Sla	1.95507	9.15137
Itga3	-1.10579	9.14811
Nol7	-0.47184	9.14235
Per3	1.24059	9.13996
Nid1	1.13718	9.13322
Oas3	3.58035	9.13293
Dgkd	0.739632	9.13059
Phf11d	0.835533	9.12701
Ciita	2.20223	9.12486
Gm36283	-1.59665	9.11758
Ninl	0.727902	9.11737
Paqr6	-0.85128	9.11561
Shcbp1	2.89577	9.10691
Col14a1	0.872956	9.10675
Dbf4	1.62862	9.10124
Cbx7	-0.57833	9.0948
Arhgap30	1.72096	9.0897
CR974586,3	1.4407	9.08184
AI662270	2.13523	9.07969
Cdkn2c	1.35839	9.0583
Dnase2a	0.660362	9.0567
Bbs4	-0.63786	9.04262
Evi2a	1.49493	9.04168
Birc5	1.96933	9.03591
Selplg	1.90048	9.03554
Tifa	1.14207	9.0343
Arl11	1.6762	9.02388
Cyp26b1	1.12376	9.01856
Atp2a3	0.831046	9.00447
Tesk1	-0.58993	9.00099
Myocd	-1.43682	8.99497
Bcas1	1.89182	8.99468
Erbb4	-1.04326	8.98384
Btg1	-0.98043	8.97533
B3gnt7	3.82745	8.96968
Col15a1	1.07275	8.96896
Mllt3	-0.65873	8.96581
Arap2	0.765418	8.96197
Epb41l5	-0.68374	8.96111
Kank1	-0.79653	8.96028
Gcat	-1.4261	8.9529
Ltbp3	0.681861	8.95239
Ttyh3	0.877227	8.94908
Kcnj10	3.48108	8.94265
Trim59	1.51842	8.93736
Ctsk	1.21937	8.93415
Fez2	-0.44673	8.93155
Oxct1	-0.73095	8.91639
Aqp1	0.69002	8.91287
H2-DMb1	1.33842	8.91069
Kctd10	-0.73719	8.9059
G0s2	1.6228	8.90153
Gpx1	0.720086	8.89618
Gm49528	-2.06179	8.89445
Id3	0.776105	8.87518
Gal3st3	-1.33028	8.86783
Ebf3	2.10953	8.84337
Nedd9	0.810628	8.84142
Ctsz	0.529828	8.83771
Asb4	1.8423	8.83353
Xylt1	1.0781	8.82268
Rilpl1	-0.50839	8.80973
Fzd2	-0.68776	8.80962
Cdk18	2.02719	8.80694
Trpv2	-0.61043	8.80239
Mical2	-0.74938	8.7867
Vsir	1.30219	8.78606
Cthrc1	4.11417	8.77977
Carns1	-1.65155	8.77382
Sirpb1a	7.08848	8.75456
Zbtb42	-0.86746	8.74446
Akr1c13	1.71689	8.74438
Tll1	3.92729	8.74226
Grip2	-1.65353	8.74097
Wdr72	5.77412	8.73573
Cryba4	2.86206	8.73572
Dctn6	-0.68792	8.72823
Tsku	1.01282	8.7252
Gm48053	-1.81494	8.71628
E2f7	2.43404	8.71581
Itga2	1.65259	8.71544
Crybb1	2.77085	8.70908
Plau	0.86176	8.70348
Ndnf	1.54523	8.70224
Gm45670	-1.06613	8.67066
Tifab	1.95172	8.67065
Rab29	0.764713	8.66948
Clspn	2.001	8.66074
Exoc3l4	1.09014	8.66013
Lrg1	4.15649	8.65914
Arhgap18	0.986491	8.65216
Naip6	1.55558	8.64765
Folh1	1.54804	8.64706
Lcp2	1.76528	8.64598
Cacna1a	0.954895	8.64418
Rusc2	-0.61482	8.63819
Card9	1.90957	8.6375
Plk-ps1	-1.7466	8.63578
Kif2c	2.43089	8.635
Ckb	-0.7655	8.63158
Rinl	1.34115	8.62358
Ilk	-0.97291	8.62291
Pgpep1l	-1.63986	8.61542
Sumf1	0.636828	8.60948
Wrb	-0.66766	8.60784
Tc2n	1.30891	8.60698
Syt2	-1.76774	8.59808
Rnf217	-0.58726	8.59212
Afap1	-0.72999	8.58018
Tnfrsf26	1.23898	8.5701
Gpx3	1.79432	8.55132
Pdlim4	-0.9929	8.54829
Ikzf1	2.17252	8.54491
Gabrq	-2.04576	8.53752
Cdh26	1.11888	8.52869
AB124611	1.66746	8.51544
Timeless	1.46987	8.50031
Kif15	1.99398	8.49995
Arsb	0.948802	8.49897
Rflnb	1.20394	8.494
Cdk19	0.618358	8.49006
A4galt	0.823675	8.48949
Ext1	-0.7562	8.48884
Gm17853	-2.7121	8.48799
2310022A10Rik	-0.79542	8.48326
Gria4	0.801641	8.48114
Dpep1	1.55038	8.47547
Fance	-0.5458	8.46633
Cnp	0.723107	8.44572
Ace2	3.77279	8.44209
Rasa3	0.91811	8.43948
Ccni	-0.4868	8.43816
Pdlim3	-1.12854	8.43774
Sned1	0.826891	8.43073
Gba	0.772412	8.42258
Slfn5	1.57718	8.4218
Renbp	1.01063	8.41682
Kifc1	1.74572	8.41121
Cnn3	-0.87929	8.41035
Ccdc69	-0.86868	8.39822
Arhgef10	-0.48736	8.39329
Nrp2	1.58514	8.38989
Ap3s1	0.644282	8.38884
Lyst	-0.58643	8.38766
Hspbp1	-0.53999	8.38643
Pld3	0.684771	8.38521
Adap2	1.47901	8.38504
Strbp	-0.73539	8.37991
St3gal5	-0.63141	8.37854
Cxcl2	2.48171	8.37725
Man1c1	0.835652	8.37594
Trim30a	1.18113	8.36829
Dennd1c	1.2605	8.36394
Man2a1	0.886286	8.35862
Stom	-0.58584	8.35504
Gm15958	2.68992	8.35055
Rsad2	2.48575	8.34762
C1qtnf3	1.26869	8.34014
Cd8a	3.62723	8.3359
A630001G21Rik	1.34513	8.33123
Trf	1.1039	8.32877
Stox2	-0.63057	8.32446
Prkaa2	-0.65375	8.32402
Mfsd1	0.669911	8.32282
E130006D01Rik	-1.59942	8.32223
Ube2l6	1.19127	8.31901
Gas2l1	-0.60083	8.31418
Clec3b	-0.99031	8.31343
1700061G19Rik	-1.45374	8.30958
Gm26777	-3.17904	8.30067
Fam167b	3.14453	8.29664
Fbxo2	-0.92285	8.28267
Stbd1	-1.32537	8.28259
Car5b	1.16324	8.27912
Gm6249	3.57208	8.27486
Capn13	3.37278	8.27258
Eps8	1.47528	8.2702
Dhx58	1.52907	8.26273
Trmt61a	-0.64583	8.26134
Dlgap5	2.40559	8.25952
Spaar	1.45086	8.25296
Slc43a2	1.39846	8.2509
Aif1	1.62024	8.25085
Slc25a45	1.10785	8.24935
Tmed5	0.910325	8.24128
5033430I15Rik	-1.24876	8.2393
Calml4	0.917774	8.23169
Aspm	2.0588	8.22889
Dact3	-0.73924	8.22254
Man1a	1.18651	8.2165
Nt5e	1.04078	8.21219
Gm43595	-1.76589	8.20861
Lmod1	-1.04274	8.1923
Mphosph9	-0.65261	8.19083
Ppme1	-0.56673	8.1803
Tspan7	0.698357	8.17762
Clec4a2	1.62494	8.17305
Podn	0.829601	8.17305
A530020G20Rik	1.8391	8.16986
Aldh7a1	-0.50005	8.16769
Vdr	2.1856	8.16213
Bst1	1.77961	8.15984
Tmem273	2.4619	8.15038
Zbtb44	-0.64258	8.14867
Gpr137b-ps	0.707515	8.1473
Ppie	-0.6061	8.14656
Micu1	0.642649	8.14158
Tmem252	-0.78542	8.13922
Malt1	-1.04857	8.13721
Card11	2.7359	8.13392
Pygm	-0.83682	8.12529
Clec12a	1.35472	8.11643
Cyp4f18	2.20867	8.11403
Lyve1	1.45394	8.11024
Knl1	2.14468	8.10885
Tnfaip8l1	1.77672	8.10882
H2-Eb1	2.27925	8.1031
Klhl35	2.54043	8.10296
Gm7694	-0.77487	8.10287
Tent4a	-0.53921	8.09481
Rcn1	0.625979	8.08255
Ntn4	0.874049	8.08208
Pls3	-0.74862	8.08111
Ms4a4d	1.33612	8.08013
Prg4	4.02387	8.0731
Ifi204	1.87689	8.06924
Gm13010	-2.26549	8.06621
Olfr330	-3.18347	8.06486
Eif4ebp2	-0.52502	8.0587
Spred1	0.619927	8.05582
Gm15527	-1.26038	8.04089
Mycl	3.44988	8.03818
Fam160b1	-0.48055	8.03773
Nacc1	-0.45573	8.03669
Naalad2	0.915804	8.02799
Slc36a1	0.640911	8.02527
Il17ra	1.31875	8.01511
Hsd11b1	0.804843	8.01114
Pdpn	1.04504	8.00871
Plekha6	-1.0457	8.00325
Pik3cg	1.66697	8.00247
Tmem86a	0.919911	7.99525
Pdlim2	0.517087	7.99254
Pkp1	3.99584	7.98854
Slc38a3	-1.26147	7.98454
Pnp	0.79458	7.98367
Ugt8a	2.02344	7.97912
Dusp3	-0.6872	7.97643
Agfg1	-0.56882	7.97433
Ifit3	1.4313	7.96945
Trp53bp1	-0.58509	7.96229
Arhgap19	1.07538	7.95358
Ptpre	1.6598	7.91962
Ifi47	1.41341	7.91695
Rgs7bp	-0.59979	7.8946
Ccl22	6.85721	7.88778
Phkg1	-0.77878	7.88742
Clec4a3	1.57733	7.88431
Gpr21	-1.72687	7.878
B3galt1	-0.99481	7.87007
Notum	4.35248	7.86833
Maoa	-0.7488	7.86772
Slc5a3	1.14935	7.8653
Ccl7	1.88271	7.85249
Cxcr3	2.51032	7.85187
Cytip	2.68103	7.85053
Anapc7	-0.64823	7.84972
Tmem43	-0.54838	7.84699
Neil3	2.68174	7.84589
Brsk1	-0.52584	7.84123
Kif18b	2.60034	7.84034
Cd209a	1.81903	7.84029
Ctsl	0.733096	7.83971
Pip5k1b	-0.82107	7.83641
Mxd4	0.44813	7.83443
Gpr171	3.95367	7.83163
Ifi44	2.03001	7.82443
Rspo2	3.51829	7.82188
Mcu	0.723158	7.82022
Il16	0.710614	7.81671
Plb1	-1.39157	7.81327
Nthl1	-0.69899	7.80359
Fkbp10	0.446285	7.80154
Gm43719	-1.3401	7.80073
Sox13	-0.55413	7.78954
Zc3h12b	-0.76034	7.78486
Pcdhb5	1.43341	7.78327
Tlr9	2.22115	7.78284
Pak3	1.17184	7.77375
Pik3ap1	2.01376	7.76099
Ly6c2	3.80049	7.76084
Ninj1	0.636205	7.75749
AI506816	0.678106	7.75733
March3	1.27819	7.75087
Hexa	0.562501	7.74365
mt-Tp	1.52282	7.74332
Parp9	0.657718	7.73866
Snn	0.735542	7.73746
Trpc4	6.56339	7.73463
Prkar1b	1.47542	7.7328
Sptlc2	0.540321	7.73046
Lamp2	0.714354	7.72909
Etv4	1.62829	7.72727
H2-Ab1	2.21292	7.72077
Mest	1.23951	7.7185
Fbxl7	0.617283	7.71626
Tnmd	2.27096	7.70284
Ripor2	1.09113	7.70033
Gpr34	1.34403	7.6967
Chil1	3.45966	7.69402
Arl2	-0.5631	7.69393
Zfp809	-0.87889	7.69263
Ugt1a7c	1.90899	7.69055
Mgat4a	-0.80749	7.69005
Isg20	1.66238	7.68787
Pim2	-0.89195	7.68676
Gpr39	1.1164	7.67849
Manf	0.598082	7.67451
Gm49334	-3.50467	7.66796
Zcchc3	-0.7039	7.66605
Bmper	1.60274	7.66582
Myh2	6.6419	7.65905
Slc41a1	0.619894	7.65551
Myo9a	-0.52245	7.65066
Rgs19	0.644557	7.64834
Stk11	-0.45139	7.6446
Napsa	2.82846	7.64141
Aox1	0.7899	7.63429
Ephx3	3.2143	7.63271
Gm15866	2.09743	7.6314
Clec4a1	1.67802	7.63061
Ctss	2.47446	7.62985
Stx11	1.03075	7.62947
Sowahc	1.16958	7.62891
Adcy5	-0.8348	7.62832
Epyc	2.39385	7.62604
Stat4	2.21915	7.61747
Rgs10	0.814636	7.61383
Mxd3	2.17222	7.61365
Pld4	1.34288	7.61313
Padi2	2.353	7.61168
Ogn	-1.02397	7.60911
Klf16	-0.59068	7.60803
Plxnc1	1.31007	7.60431
Prtg	-1.82019	7.60133
Hip1	0.663781	7.60055
Hmgn1	-0.52318	7.59933
Syt15	-1.06977	7.5973
Emid1	1.03692	7.58312
Pcnx	-0.53854	7.58099
Trim2	0.89303	7.57877
Cd38	1.43282	7.57646
Calhm6	2.37952	7.57154
Unc5d	-1.41146	7.56852
Mbd1	0.684776	7.56749
Arhgap25	1.64942	7.56166
Frmd6	-0.69203	7.55951
Rab27a	-0.72051	7.55481
Gm12407	2.38081	7.55166
Cd83	1.34286	7.5509
Synpo2l	0.906369	7.5466
Zbp1	2.19846	7.53882
Ncapg	3.10236	7.53748
Xpc	-0.65568	7.53451
Nmt2	-0.62025	7.53398
Bend4	-0.92176	7.53377
Plac8	2.06814	7.52792
Stmn4	-1.9943	7.51713
Rnf187	-0.51206	7.51687
Incenp	0.828581	7.51632
2600006K01Rik	-1.30685	7.513
Gzmm	-1.43664	7.51164
Prkcb	1.57086	7.50825
Gm34084	2.45975	7.50514
Hoxd8	0.962692	7.50459
Sema7a	1.67277	7.50023
March1	1.91054	7.49612
Abcg1	1.60121	7.49333
Kmt5a	-0.53473	7.48481
Src	-0.68733	7.47524
Tfr2	2.45684	7.47348
B2m	0.569306	7.4723
9630001P10Rik	2.82971	7.47084
Cux1	0.49596	7.47031
Efhd1	-0.8449	7.45857
Pcolce	0.953537	7.45776
Ppp1r1b	1.56973	7.4572
Sort1	-0.54633	7.45529
Ifih1	1.12968	7.45422
Ncaph	1.4297	7.45335
Hcn4	3.11375	7.45254
Cnr2	1.95803	7.44896
Klhl23	-0.99202	7.44718
Ngef	0.968868	7.44443
Map4k3	0.474933	7.43464
Adamts2	0.739276	7.43149
Slc22a18	1.30756	7.43143
Ulbp1	1.92903	7.43098
Cotl1	1.57795	7.42382
Cacna1g	-1.26259	7.42157
Slco1a4	2.23689	7.41808
Adra2a	-1.06772	7.41655
Vasp	-0.64025	7.41346
B3gnt5	-1.06435	7.40986
Calb2	4.35368	7.40298
Lpxn	1.71347	7.39847
Htr2b	2.2619	7.39074
03-sep	3.13566	7.37873
Cdkl1	1.57699	7.37667
Ccdc141	-0.65746	7.37526
Ptpn12	0.459954	7.37503
Pcdhb4	1.58784	7.37237
Man2b2	0.912999	7.37236
Ptpn5	6.82105	7.36698
Zfhx4	1.00365	7.36436
Tmem71	1.15896	7.35893
Gdf10	0.98957	7.35792
Wrap73	-0.66382	7.35448
Epha2	1.2736	7.35125
Sh2d3c	1.44034	7.34532
Il2ra	3.49841	7.34483
Chd7	1.40108	7.34076
C1ra	0.803991	7.33659
Eid1	0.719577	7.32142
Lamb1	1.15731	7.3212
Ret	2.84807	7.32094
Jak3	1.75235	7.31481
Mslnl	-2.12169	7.30797
Pla2g15	0.488704	7.30248
Rab27b	0.584681	7.2985
Lsm11	-0.63831	7.29756
Gm14066	1.61556	7.29643
Cd300ld	1.39254	7.29388
Ankrd10	-0.80607	7.29356
Ppp1r13l	-1.02467	7.2894
Gm42793	7.11057	7.28652
Aldh1a3	1.4422	7.28647
Emd	-0.58013	7.28346
Nr4a3	1.18624	7.28214
Mtch1	0.383709	7.28027
Prag1	1.37103	7.27638
1810006J02Rik	1.71574	7.27399
Spidr	0.779686	7.26645
Ccnf	1.973	7.26636
Cenpe	2.39629	7.25925
Ecm2	-0.68237	7.24954
Gm36287	-6.20531	7.2487
Atp6v0a4	1.60126	7.24747
Bcl11b	3.10812	7.2377
Myh1	5.03363	7.23651
Tmem151a	1.79386	7.23484
Lrmp	1.43777	7.23304
Pilra	2.36437	7.23275
P3h1	0.455765	7.23274
Six5	-0.74433	7.2316
Arrb2	0.89411	7.22965
Klk8	-1.2959	7.22578
Paf1	-0.71608	7.22527
Sox12	-0.92917	7.22372
Nr1d2	0.694854	7.22082
Gvin1	1.30217	7.21348
Rhobtb1	-0.83527	7.21285
Foxp4	-0.68556	7.20956
C130050O18Rik	1.54287	7.20704
Col2a1	9.28482	7.19545
Ccl8	2.99654	7.19481
4930578C19Rik	3.03778	7.19203
Smoc2	0.941378	7.19191
Ptpro	1.33674	7.18649
Cysltr1	1.73613	7.18032
Cryzl2	0.726218	7.17405
Gpr17	-1.73588	7.17029
Tgfb2	-0.82823	7.17006
Nek9	-0.56698	7.16822
Npy4r	1.60009	7.1657
Plcl1	-0.86755	7.16468
Dna2	1.54143	7.15764
Fam84b	1.1089	7.15511
Pde1a	0.685658	7.15443
Adam33	-2.30248	7.14842
Prkch	1.29214	7.1457
Ctsd	0.384094	7.14331
Gm44307	-3.20547	7.14276
Slc37a1	-1.34276	7.13837
Prkci	-0.42553	7.13202
Il4ra	0.951477	7.13006
Hotairm1	-0.97061	7.12923
Trpm2	2.67566	7.12751
Gm28156	-1.6092	7.12584
Themis2	1.62332	7.11975
Fcna	1.19795	7.11821
Actc1	3.92373	7.11345
Tshr	1.60761	7.1129
Otud1	-1.169	7.1069
Mcam	-0.89597	7.10657
Tnfrsf1a	0.620434	7.10519
Fbn2	5.88008	7.10396
Ctif	-0.58743	7.0959
Pcdh19	1.14349	7.09467
Neurl1b	1.54919	7.09089
Myd88	0.536928	7.08739
Car13	1.71683	7.082
Timp3	1.001	7.07646
AC113595,1	2.5076	7.07641
Cmya5	1.14785	7.07148
Gm34471	-1.4661	7.05091
Magi1	-0.87969	7.04654
Fermt2	-0.72995	7.04319
Tlr2	0.909107	7.04006
Pcdh9	0.805898	7.03805
Gm14862	-3.02417	7.02639
Marcks	0.993575	7.02554
Tcf23	-2.0756	7.02358
Klrg2	-1.13073	7.02313
Arhgef7	-0.47151	7.02146
Cfap70	3.21346	7.01892
Col23a1	0.659072	7.01559
Gprin3	1.70571	7.01412
Ddx60	1.25541	7.00397
Cirbp	-0.61028	7.00372
Itih5l-ps	3.73598	6.99829
Rnf19a	-0.51151	6.99584
Myzap	1.24301	6.99477
BC037039	1.65662	6.99101
Snhg11	2.8662	6.98919
Stum	-1.19462	6.98399
Rtn4rl2	3.24299	6.98228
Slc10a3	0.694721	6.97415
Acsbg2	-4.09273	6.96598
Mfap4	-0.48143	6.96188
Ier5	-0.90906	6.95658
Dio3os	3.24909	6.95538
Stk40	-0.49502	6.9543
Itm2c	0.457878	6.95406
Tlr12	3.93609	6.94615
Gpx7	0.532464	6.94506
Naglu	0.589191	6.94473
Smagp	1.08977	6.94221
Adgre1	1.5202	6.94196
Zfp979	0.720122	6.9372
Meis1	-0.76066	6.93653
Ifit3b	1.67738	6.92716
Nuf2	2.20888	6.92706
Cdc25b	0.646605	6.92628
Was	1.65082	6.92377
Rfx2	-2.32525	6.9199
Nuak1	0.764846	6.91713
Kcnmb1	-0.96778	6.91522
Gpr183	1.2814	6.91284
Adgrf5	1.54241	6.91051
Rhbdl2	2.76635	6.90875
L3mbtl3	0.522269	6.90587
Ctps	-0.60293	6.90258
Tspo	0.584364	6.90128
Zswim6	0.701965	6.88886
Aig1	-0.76225	6.88044
Slc6a6	0.804946	6.87594
Snx20	1.4137	6.86843
Lpin2	0.553294	6.86176
AL805899,1	-2.45547	6.85928
Ace	0.685702	6.85695
Pdcl3	-0.61136	6.85361
Dhx58os	1.52076	6.84821
Tnrc18	-0.5954	6.84767
Snx8	0.643427	6.84653
Lgals3	1.06029	6.84584
Nfkbia	0.653626	6.84383
Ppil1	-0.52024	6.8436
Plcxd2	-1.26196	6.84225
Sulf1	0.585005	6.82459
Csf2ra	1.03574	6.82172
Scarb1	1.17432	6.81688
Ctso	0.695396	6.81531
Itgae	2.50958	6.81484
Gm49490	-2.06102	6.80713
Scara3	0.728503	6.80496
Art4	1.14729	6.80368
Map3k7cl	-1.00188	6.80191
Zhx2	-0.43772	6.79183
Ndrg4	0.554448	6.79164
Bag2	-0.80769	6.78928
Cilp	1.42621	6.78858
Prex1	1.22619	6.78505
Eif3g	-0.52681	6.7831
Cep55	1.93061	6.77811
Pygb	-0.65974	6.77728
Mrc1	1.31536	6.77274
Crtc3	-0.90346	6.77033
Adgrl4	1.85174	6.76927
Wfs1	-0.69187	6.76775
Plcl2	1.07388	6.76321
Il10rb	0.467826	6.76246
Sec16b	0.803811	6.76244
Arc	1.40815	6.76096
Inhba	-0.6993	6.76073
Fam83h	1.10783	6.75567
Cpxm1	0.963454	6.75112
Pla2g4f	-2.46283	6.74334
Gxylt2	0.737081	6.74261
Enc1	1.4948	6.74259
Pcdh18	0.667653	6.73752
4932441J04Rik	-0.95844	6.73321
Igha	8.19659	6.73114
Gm17552	-1.49463	6.72922
Slc16a2	0.735026	6.72292
Rtp4	1.49645	6.71865
AI115009	5.16824	6.71651
Vps37c	-0.542	6.71638
Tcim	1.792	6.71212
Cp	1.26436	6.70873
Sh3bp5	1.03647	6.70662
Abhd12	0.491008	6.70172
Sobp	-0.53392	6.69589
Olfr224	-1.74182	6.69255
Syt17	-1.61886	6.69146
Vegfa	1.08959	6.68265
Cdyl	-0.63847	6.68179
Cd53	1.62387	6.68175
Pnma1	-1.27529	6.67684
Id1	0.97659	6.67533
Penk	3.42109	6.67105
Dpf1	-1.61605	6.6697
Mcub	1.15353	6.66766
Fgf11	-0.6611	6.66652
Lcp1	2.14493	6.66211
Slc38a4	-1.14639	6.65888
Tfpi	0.778467	6.65743
1110008P14Rik	0.591485	6.65304
Card6	0.95355	6.65161
Gm15920	-1.05151	6.64368
Sesn2	0.739785	6.63952
Stmn2	-1.572	6.63929
Fmo1	1.32355	6.63847
Scn1b	0.810866	6.63502
AA467197	4.26969	6.63187
Cln5	0.5948	6.62989
Ppm1e	-0.78667	6.62292
Acod1	6.93344	6.61956
Nek2	2.09629	6.61918
Kif20a	1.42772	6.61145
Slc41a2	0.734414	6.60147
Mgst1	1.23106	6.60106
Fam111a	1.04679	6.59435
Slc16a7	-0.73718	6.59049
Kif22	1.76921	6.58991
Klhl4	0.940275	6.5889
Tmem44	0.797841	6.58634
Nrk	-1.15779	6.58095
Dusp28	-0.60261	6.58041
Isg15	1.66385	6.57974
Gpr141	4.04096	6.57223
Ccdc88b	1.55347	6.56515
Pcdhb8	1.13325	6.56432
Ly6e	1.01253	6.55674
Ptgfrn	0.72619	6.55237
Mcm10	1.9436	6.54863
Cdca5	2.16359	6.54354
Jag2	1.39482	6.54286
Pou2f2	1.74672	6.54038
Sirpb1c	5.61825	6.53983
Gm12250	1.84953	6.5342
Ptn	1.60083	6.53323
Rbms1	0.484683	6.53272
Chrnb1	-0.8083	6.53153
Manbal	-0.59929	6.53001
Hspb6	-0.75743	6.52853
Afap1l1	0.779504	6.52828
Fhl5	2.40124	6.52207
Kng1	6.1601	6.52112
Sprr1a	4.11755	6.51969
Pkia	0.642871	6.51127
Lysmd2	0.494822	6.50641
Tsc22d4	-0.40778	6.5031
Galnt3	5.00018	6.49361
Cebpd	1.08121	6.4927
Rspo1	1.69095	6.49047
Ncf1	1.70942	6.48716
Dusp2	2.72108	6.48592
Fkbp5	2.40405	6.48336
Rpl21	-0.712	6.48203
Elfn1	4.60894	6.48157
Psmb8	1.093	6.47478
Cfi	3.42191	6.4729
Nacc2	-0.59672	6.46701
Cmah	1.36984	6.464
Fuca2	0.856226	6.45517
Sema4g	0.907661	6.45315
Hs6st1	0.604061	6.45153
Ndufa4l2	0.938227	6.44793
CR974586,5	2.15082	6.44754
9130024F11Rik	2.61098	6.44733
Lama4	-0.57292	6.44424
Dnaaf3	1.34099	6.44409
Gm26880	2.09103	6.44334
Tsga10	-0.69206	6.44204
Scel	4.5035	6.43953
Apobec3	0.933556	6.42794
Gm10046	-1.0591	6.41761
Leng1	-0.52568	6.41198
Kif23	1.74686	6.4114
Mndal	1.1772	6.41062
Ccl27a	-1.03304	6.40577
Rrm2	1.39595	6.40395
Nlrp1b	2.29033	6.40105
Gm11476	1.78765	6.39645
C4b	2.23009	6.39473
Smad7	0.867532	6.38947
Polr2c	-0.47286	6.38842
Osm	2.50395	6.3872
Gper1	2.15035	6.38651
Prr5	1.22404	6.38513
Cd4	2.48187	6.37839
Exoc3l2	1.22248	6.37617
Jund	-0.76903	6.36759
Neb	1.77191	6.36707
Cd300lb	1.88697	6.36642
Cbfb	0.560989	6.36568
Banf1	-0.51164	6.36561
Cd163l1	2.33511	6.36503
Hmgb2	0.963118	6.36057
Mef2c	-0.64982	6.35994
Mis18bp1	1.56502	6.35893
Rap2a	0.641473	6.35654
Usp10	-0.5336	6.3515
Pam	0.561255	6.35
Slit3	0.586742	6.34728
Oasl2	1.27148	6.34543
Ap2a2	0.419611	6.34457
Gpm6b	1.12092	6.34034
Cdh19	1.74101	6.33472
Ildr2	2.37958	6.32831
Cox4i2	1.05578	6.32808
Tmem204	0.767157	6.32591
Slc9a7	3.08694	6.32485
Tmem110	-0.92648	6.32471
Pkp2	1.27757	6.32001
Morc4	-0.63271	6.31864
Trio	-0.63181	6.31424
Trim28	-0.33097	6.31301
Homer3	0.496795	6.31051
Rasl11b	-0.84278	6.30944
Tlr7	1.32305	6.30699
Ptpn7	1.87766	6.30684
Art3	0.656459	6.30549
Rarb	-1.24496	6.3034
Gm34150	-2.09855	6.30178
Mmp19	1.3153	6.30152
Pcdhb7	1.1678	6.30012
Dscaml1	3.0136	6.29666
Ston2	-0.99019	6.29581
Gm4951	1.43089	6.295
Slc43a3	0.847768	6.29287
Zeb2	0.823364	6.29134
Pi15	-0.82945	6.28103
Xcr1	3.36714	6.28087
Gstm2-ps1	-1.17498	6.27316
Itgb7	1.58577	6.2724
Srebf2	-0.71177	6.26701
Higd1a	-0.52224	6.26343
Peli2	-0.74019	6.26185
Tulp1	-0.73782	6.26151
Ptchd4	2.29222	6.25841
Rbm47	2.22891	6.24589
Ifnar1	0.448233	6.24306
Prss46	6.23915	6.2399
Zdhhc14	-0.81307	6.23766
Coro1a	2.17573	6.23582
Cyp4f14	-1.52855	6.23397
Cdo1	1.11979	6.23331
Kif1c	-0.51831	6.23105
Tnfrsf21	1.3641	6.2309
Smtnl1	3.9122	6.22739
Cadm1	1.06852	6.22573
Mylip	0.785236	6.22436
Casp1	0.793864	6.22248
Guca1b	-1.61294	6.22141
Ccnb1	2.46952	6.21939
Pik3cd	0.892063	6.2162
Cd55	1.13224	6.21226
E2f2	1.74919	6.2118
Ciart	2.16967	6.20274
Fxyd1	-0.65483	6.20271
Gzmk	6.86844	6.20126
Fkbp1b	0.789864	6.20043
Arrdc3	0.890552	6.19997
Alox5	1.1865	6.19709
Knstrn	1.36079	6.19504
Fam198b	0.649791	6.19462
Gpr35	2.26389	6.19386
Tmem88	1.66877	6.19365
Lingo1	0.998609	6.18979
Cenpi	1.76434	6.18336
Gm19610	-1.51932	6.18319
Pcdhgc5	1.19651	6.17701
Mmp3	1.0736	6.17564
Ccr7	4.39784	6.17387
Sod3	0.656328	6.17365
Diras2	0.936225	6.17252
Ptms	-0.61179	6.17203
Gm47602	-2.24472	6.17096
Mthfd1l	0.962803	6.17083
Abl1	-0.45427	6.16912
S100a7a	-1.48256	6.1685
Spg20	-0.48242	6.16551
Filip1l	-1.19184	6.16305
Sh3bp2	0.733766	6.16215
Syde2	-0.69754	6.1592
Psd3	0.834092	6.15879
Troap	1.83843	6.15069
09-sep	-0.55401	6.14985
Vipr1	1.02579	6.14914
Fblim1	-0.73292	6.14619
Gmfg	1.1048	6.14371
Rbp7	3.06872	6.14182
Tmem184c	0.437574	6.14042
Bri3	-0.47249	6.13898
Adrb2	1.0283	6.13833
Gm32255	2.28201	6.134
9330182L06Rik	0.913207	6.13362
Pir	1.00733	6.12954
Klhl26	-0.58416	6.12751
Igf1	0.893873	6.12721
Itsn1	0.424546	6.12026
Cers6	0.863001	6.11978
Stap1	2.14621	6.11732
Atp1b2	-0.63932	6.11083
Traf5	-0.83667	6.11063
Ntpcr	0.743848	6.1085
Lynx1	-0.50346	6.10763
Ccne1	1.67025	6.10544
Ttll7	-0.778	6.101
Tnfrsf9	4.16047	6.09912
[truncated: 27,344 more rows]

[truncated: 66 more sheets: Proteomics data, YAPTAZ targte panel, RNAseq downregulated (8wks), Proteomics downregulated (8wks), RNAseq upregulated (8wks), Protepmics upregulated (8wks), Protein (FC), Circumference (mm), Force 60mM K+, Force cirazoline , Force Vasopressin , Myocd mRNA (Day 0-50), Acta2 mRNA (Day 0-50), Mylk mRNA (Day 0-50), MLCK protein (8wks, thoracic), MLCK prote(8wks, caudal artery), Myh11 protein, Godet test (6wks), IL-6 mRNA (abdominal aorta), Aorta cell counts …]
